# Supplementary material for: The complexity underlying invasiveness precludes the identification of invasive traits: A comparative study of invasive and non-invasive heterocarpic Atriplex congeners
Source: PLoS One. 2017 Apr 26;12(4):e0176455. doi: 10.1371/journal.pone.0176455 (PMC5405964; doi:10.1371/journal.pone.0176455)
Supplement: S1 Dataset — (XLSX) [file pone.0176455.s001.xlsx]

## Sheet: List1
Block	Species	Fruittype	Fertilization	Density	Fruitmass	Stemmass	Totalmass	Plant size (cm)				Invasivness	Pair		Legend:
								14 June	30 June	19 July	25 August
1	H	A	High	High	15.13	17.411	32.541	5.98945	23.1039	75.9443	112.168	N-inv.	D		H = Atriplex hortensis
1	H	A	High	Low	23.275	23.742	47.017	5.47395	20.0855	75.1886	121.51	N-inv.	D		R = Atriplex rosea
1	H	A	Low	High	3.653	7.664	11.317	5.98945	16.9455	55.1469	107.77	N-inv.	D		S = Atriplex sagittata
1	H	A	Low	Low	3.448	8.892	12.34	7.46332	16.9455	49.899	115.584	N-inv.	D		T = Atriplex tatarica
1	H	B	High	High	15.704	18.536	34.24	6.4883	29.9641	90.0171	130.321	N-inv.	D		N-inv. = non invasive
1	H	B	High	Low	12.854	16.808	29.662	4.01485	9.02501	59.7399	121.51	N-inv.	D		Inv. = invasive
1	H	B	Low	High	4.247	9.226	13.473	6.4883	25.0281	72.2404	130.321	N-inv.	D		D = Dichosperma
1	H	B	Low	Low	1.08	8.178	9.258	1.50682	4.48169	25.0281	114.434	N-inv.	D		S = Sclerocalymma
1	H	C	High	High	13.742	16.254	29.996	9.02501	27.1126	70.1054	97.5144	N-inv.	D
1	H	C	High	Low	23.011	24.954	47.965	9.97418	24.0468	85.6269	131.631	N-inv.	D
1	H	C	Low	High	2.405	4.694	7.099	11.0232	18.9158	47.9424	90.0171	N-inv.	D
1	H	C	Low	Low	4.436	9.875	14.311	8.00447	16.9455	56.8263	120.301	N-inv.	D
1	R	B	High	High	10.521	8.174	18.695	5.47395	14.0132	40.0448	68.0335	N-inv.	S
1	R	B	High	Low	12.492	18.435	30.927	5.47395	10.4856	40.0448	84.7749	N-inv.	S
1	R	B	Low	High	2.147	3.214	5.361	4.48169	9.02501	26.0495	62.1779	N-inv.	S
1	R	B	Low	Low	4.339	5.837	10.176	4.48169	12.9358	38.0918	75.1886	N-inv.	S
1	R	C	High	High	16.438	14.431	30.869	4.48169	15.0293	45.1504	75.9443	N-inv.	S
1	R	C	High	Low	0.28	16.604	16.884	3.00417	7.02869	34.124	80.6404	N-inv.	S
1	R	C	Low	High	2.568	6.291	8.859	4.48169	11.9413	32.1367	78.2571	N-inv.	S
1	R	C	Low	Low	3.547	10.888	14.435	1.80399	5.98945	29.0785	90.9218	N-inv.	S
1	S	A	High	High	20.234	35.254	55.488	2.50929	8.49944	50.907	167.335	Inv.	D
1	S	A	High	Low	23.274	34.616	57.89	5.00281	18.9158	56.8263	165.67	Inv.	D
1	S	A	Low	High	4.802	14.164	18.966	6.4883	24.0468	55.1469	151.411	Inv.	D
1	S	A	Low	Low	7.718	14.317	22.035	4.48169	14.44	40.8538	138.38	Inv.	D
1	S	B	High	High	18.292	25.674	43.966	4.48169	18.9158	64.0715	165.67	Inv.	D
1	S	B	High	Low	29.883	41.548	71.431	5.00281	32.1367	83.0963	186.793	Inv.	D
1	S	B	Low	High	2.522	6.45	8.972	3.49034	11.473	32.1367	127.74	Inv.	D
1	S	B	Low	Low	7.617	20.114	27.731	6.4883	24.0468	59.1455	162.39	Inv.	D
1	S	C	High	High	13.235	24.084	37.319	7.46332	27.9383	55.1469	122.732	Inv.	D
1	S	C	High	Low	19.136	28.921	48.057	5.00281	2.80107	78.2571	177.683	Inv.	D
1	S	C	Low	High	2.284	3.647	5.931	4.48169	16.9455	36.9661	116.746	Inv.	D
1	S	C	Low	Low	9.775	19.368	29.143	5.00281	20.0855	56.8263	177.683	Inv.	D
1	T	B	High	High	5.554	4.978	10.532	2.50929	14.0132	38.0918	72.2404	Inv.	S
1	T	B	High	Low	12.578	10.882	23.46	5.47395	25.0281	38.8613	42.098	Inv.	S
1	T	B	Low	High	1.274	2.998	4.272	7.46332	20.0855	40.0448	56.8263	Inv.	S
1	T	B	Low	Low	3.496	10.223	13.719	2.80107	9.48774	26.0495	79.0436	Inv.	S
1	T	C	High	High	7.063	8.456	15.519	5.98945	20.4913	40.8538	68.0335	Inv.	S
1	T	C	High	Low	9.209	8.042	17.251	5.47395	23.1039	46.9931	72.2404	Inv.	S
1	T	C	Low	High	1.241	2.409	3.65	7.02869	14.0132	34.124	50.907	Inv.	S
1	T	C	Low	Low	4.061	5.066	9.127	5.98945	15.9586	38.0918	64.0715	Inv.	S
2	H	A	High	High	11.286	9.597	20.883	3.49034	9.97418	36.9661	79.0436	N-inv.	D
2	H	A	High	Low	15.795	19.087	34.882	3.00417	9.97418	59.7399	121.51	N-inv.	D
2	H	A	Low	High	2.449	7.257	9.706	5.00281	7.02869	29.9641	84.7749	N-inv.	D
2	H	B	High	High	21.594	24.678	46.272	4.48169	20.9052	95.5835	148.413	N-inv.	D
2	H	B	High	Low	22.603	27.845	50.448	6.4883	21.9771	89.1214	145.474	N-inv.	D
2	H	B	Low	Low	3.595	11.163	14.758	5.00281	16.4446	51.9354	120.301	N-inv.	D
2	H	C	High	High	12.547	14.086	26.633	9.02501	14.0132	40.0448	68.0335	N-inv.	D
2	H	C	High	Low	18.991	18.282	37.273	9.97418	33.1155	93.6908	115.584	N-inv.	D
2	H	C	Low	High	2.226	4.619	6.845	7.46332	15.0293	40.8538	93.6908	N-inv.	D
2	H	C	Low	Low	3.991	9.02	13.011	7.46332	18.9158	56.2609	116.746	N-inv.	D
2	R	B	High	High	6.793	4.089	10.882	5.00281	12.9358	38.8613	56.8263	N-inv.	S
2	R	B	High	Low	19.094	13.416	32.51	5.00281	11.0232	42.098	70.1054	N-inv.	S
2	R	B	Low	High	3.368	4.602	7.97	4.48169	8.49944	29.9641	59.7399	N-inv.	S
2	R	B	Low	Low	7.1	7.57	14.67	4.48169	9.97418	35.8735	68.0335	N-inv.	S
2	R	C	High	High	8.609	7.895	16.504	5.47395	11.9413	34.124	62.1779	N-inv.	S
2	R	C	High	Low	21.361	15.199	36.56	5.98945	11.9413	42.9484	70.1054	N-inv.	S
2	R	C	Low	High	2.458	3.69	6.148	6.4883	9.02501	27.1126	62.8028	N-inv.	S
2	R	C	Low	Low	4.809	8.665	13.474	6.4883	8.00447	29.9641	75.1886	N-inv.	S
2	S	A	High	Low	20.965	32.992	53.957	3.00417	7.46332	42.098	154.47	Inv.	D
2	S	A	Low	High	6.223	14.267	20.49	2.50929	9.97418	32.1367	146.936	Inv.	D
2	S	A	Low	Low	9.638	15.27	24.908	5.00281	20.0855	46.9931	159.174	Inv.	D
2	S	B	High	Low	29.055	43.407	72.462	7.46332	26.0495	75.9443	179.469	Inv.	D
2	S	B	Low	High	14.789	33.679	48.468	5.47395	25.0281	43.816	181.272	Inv.	D
2	S	B	Low	Low	2.469	7.373	9.842	6.4883	16.9455	25.0281	92.7586	Inv.	D
2	S	C	High	High	14.352	21.741	36.093	11.473	40.8538	87.3567	167.335	Inv.	D
2	S	C	High	Low	33.111	45.049	78.16	5.00281	25.0281	72.2404	181.272	Inv.	D
2	S	C	Low	High	5.068	13.907	18.975	8.00447	23.1039	51.9354	167.335	Inv.	D
2	S	C	Low	Low	6.433	12.872	19.305	6.4883	17.9933	46.9931	157.591	Inv.	D
2	T	B	High	High	14.215	14.144	28.359	5.31217	20.0855	36.9661	62.1779	Inv.	S
2	T	B	High	Low	10.263	10.021	20.284	6.4883	25.0281	43.816	70.1054	Inv.	S
2	T	B	Low	High	1.566	1.646	3.212	4.48169	9.02501	26.0495	56.2609	Inv.	S
2	T	B	Low	Low	3.537	4.751	8.288	4.48169	14.0132	35.1632	62.1779	Inv.	S
2	T	C	High	High	4.916	4.752	9.668	6.4883	15.0293	30.8766	59.7399	Inv.	S
2	T	C	High	Low	18.944	17.695	36.639	7.46332	25.0281	49.899	68.7172	Inv.	S
2	T	C	Low	High	1.689	3.541	5.23	7.46332	12.9358	30.8766	73.6998	Inv.	S
2	T	C	Low	Low	2.772	2.911	5.683	7.46332	11.9413	32.1367	64.7155	Inv.	S
3	H	A	High	High	11.964	14.084	26.048	3.49034	7.02869	38.8613	88.2347	N-inv.	D
3	H	A	High	Low	1.922	3.82	5.742	3.49034	11.9413	75.1886	57.9743	N-inv.	D
3	H	A	Low	High	3.315	10.975	14.29	3.00417	9.97418	38.0918	109.947	N-inv.	D
3	H	A	Low	Low	5.215	19.623	24.838	3.49034	9.97418	52.9845	149.905	N-inv.	D
3	H	B	Low	Low	10.371	23.063	33.434	7.46332	35.1632	92.7586	160.774	N-inv.	D
3	H	C	High	High	16.318	13.582	29.9	7.02869	25.0281	80.6404	130.321	N-inv.	D
3	H	C	High	Low	19.104	22.61	41.714	9.02501	25.0281	73.6998	114.434	N-inv.	D
3	H	C	Low	High	4.439	5.871	10.31	8.00447	24.0468	64.7155	114.434	N-inv.	D
3	H	C	Low	Low	11.304	16.015	27.319	8.00447	26.0495	72.9665	117.919	N-inv.	D
3	R	B	High	High	12.075	9.537	21.612	2.50929	14.0132	40.8538	66.6863	N-inv.	S
3	R	B	High	Low	22.886	17.736	40.622	4.48169	14.0132	46.9931	76.7075	N-inv.	S
3	R	B	Low	High	3.637	3.543	7.18	4.48169	12.9358	38.0918	62.8028	N-inv.	S
3	R	B	Low	Low	2.55	4.53	7.08	1.29693	5.00281	27.1126	70.81	N-inv.	S
3	R	C	High	High	1.989	2.156	4.145	6.4883	11.0232	34.124	60.9467	N-inv.	S
3	R	C	High	Low	21.575	15.111	36.686	5.00281	9.02501	40.0448	70.1054	N-inv.	S
3	R	C	Low	High	1.876	2.355	4.231	5.98945	9.97418	29.9641	62.1779	N-inv.	S
3	R	C	Low	Low	3.889	6.215	10.104	6.4883	11.9413	33.1155	59.7399	N-inv.	S
3	S	A	High	High	23.228	31.093	54.321	3.00417	8.00447	60.9467	177.683	Inv.	D
3	S	A	High	Low	24.354	32.686	57.04	3.00417	16.9455	64.7155	175.915	Inv.	D
3	S	A	Low	High	5.098	16.433	21.531	3.00417	12.9358	40.8538	165.67	Inv.	D
3	S	A	Low	Low	1.278	2.415	3.693	4.48169	5.00281	9.97418	96.5441	Inv.	D
3	S	B	High	High	1.267	2.875	4.142	1.50682	18.9158	64.0715	76.7075	Inv.	D
3	S	B	High	Low	25.487	35.007	60.494	5.98945	17.9933	59.1455	145.474	Inv.	D
3	S	B	Low	High	8.971	24.874	33.845	3.49034	18.9158	45.1504	174.164	Inv.	D
3	S	B	Low	Low	10.316	21.689	32.005	5.00281	25.0281	57.9743	172.431	Inv.	D
3	S	C	High	High	16.349	22.58	38.929	7.02869	24.0468	60.9467	162.39	Inv.	D
3	S	C	High	Low	40.788	57.81	98.598	11.0232	36.9661	83.9314	184.934	Inv.	D
3	S	C	Low	High	2.381	6.21	8.591	6.4883	21.9771	47.9424	125.211	Inv.	D
3	S	C	Low	Low	8.712	19.477	28.189	8.49944	25.0281	60.9467	179.469	Inv.	D
3	T	B	High	High	3.74	4.199	7.939	2.50929	11.0232	35.1632	64.0715	Inv.	S
3	T	B	High	Low	19.955	17.016	36.971	6.4883	24.0468	57.9743	84.7749	Inv.	S
3	T	B	Low	High	2.925	3.084	6.009	5.47395	11.9413	26.0495	51.9354	Inv.	S
3	T	B	Low	Low	2.349	3.661	6.01	5.98945	17.9933	35.8735	49.899	Inv.	S
3	T	C	High	High	15.226	21.946	37.172	8.49944	11.9413	42.098	91.8356	Inv.	S
3	T	C	High	Low	9.012	9.715	18.727	5.47395	11.0232	30.8766	72.2404	Inv.	S
3	T	C	Low	High	0.754	1.008	1.762	6.4883	9.97418	21.9771	27.1126	Inv.	S
3	T	C	Low	Low	3.092	4.772	7.864	7.02869	12.5535	35.8735	66.0228	Inv.	S
4	H	A	High	High	18.163	22.653	40.816	1.29693	9.02501	54.0549	107.77	N-inv.	D
4	H	A	Low	High	6.662	15.997	22.659	1.19722	8.00447	46.0625	122.732	N-inv.	D
4	H	A	Low	Low	12.041	12.625	24.666	7.02869	26.0495	66.0228	103.544	N-inv.	D
4	H	B	High	High	13.497	25.112	38.609	5.00281	20.9052	62.1779	92.7586	N-inv.	D
4	H	B	High	Low	28.433	35.149	63.582	5.98945	26.0495	95.5835	152.933	N-inv.	D
4	H	B	Low	High	3.316	7.434	10.75	3.00417	15.9586	48.9109	116.746	N-inv.	D
4	H	B	Low	Low	8.096	20.915	29.011	4.01485	21.9771	75.1886	144.027	N-inv.	D
4	H	C	High	High	15.731	16.013	31.744	7.02869	9.97418	26.0495	48.9109	N-inv.	D
4	H	C	High	Low	36.695	32.642	69.337	9.48774	30.8766	101.494	145.474	N-inv.	D
4	H	C	Low	High	1.719	3.533	5.252	7.02869	20.9052	51.9354	95.5835	N-inv.	D
4	H	C	Low	Low	12.255	11.812	24.067	8.00447	21.9771	66.6863	95.5835	N-inv.	D
4	R	B	High	High	6.908	5.421	12.329	1.99372	11.9413	38.0918	70.1054	N-inv.	S
4	R	B	High	Low	29.153	27.232	56.385	3.00417	9.97418	40.0448	84.7749	N-inv.	S
4	R	B	Low	High	2.691	3.277	5.968	4.01485	9.02501	29.0785	59.1455	N-inv.	S
4	R	B	Low	Low	4.234	4.722	8.956	5.00281	9.02501	20.9052	70.1054	N-inv.	S
4	R	C	High	High	12.549	7.179	19.728	6.4883	11.0232	35.1632	56.2609	N-inv.	S
4	R	C	High	Low	21.474	15.187	36.661	5.98945	11.0232	40.8538	73.6998	N-inv.	S
4	R	C	Low	High	2.937	3.034	5.971	5.00281	9.02501	27.9383	56.2609	N-inv.	S
4	R	C	Low	Low	5.015	5.144	10.159	7.02869	9.97418	29.9641	72.2404	N-inv.	S
4	S	A	High	High	8.303	12.251	20.554	2.50929	1.99372	9.02501	139.77	Inv.	D
4	S	A	High	Low	22.927	26.598	49.525	1.99372	4.01485	40.8538	170.716	Inv.	D
4	S	A	Low	High	1.384	4.14	5.524	6.4883	3.28708	9.97418	120.301	Inv.	D
4	S	A	Low	Low	4.963	8.85	13.813	2.50929	9.02501	32.1367	145.474	Inv.	D
4	S	B	High	High	25.294	36.583	61.877	3.00417	11.0232	49.899	151.411	Inv.	D
4	S	B	High	Low	28.435	38.516	66.951	3.49034	11.9413	57.9743	174.164	Inv.	D
4	S	B	Low	Low	6.923	16.65	23.573	5.47395	23.1039	49.899	164.022	Inv.	D
4	S	C	High	High	17.122	23.805	40.927	7.02869	9.97418	38.8613	111.052	Inv.	D
4	S	C	Low	High	9.906	24.861	34.767	11.0232	36.9661	75.9443	181.272	Inv.	D
4	S	C	Low	Low	7.118	20.99	28.108	9.97418	26.0495	59.1455	172.431	Inv.	D
4	T	B	High	High	10.082	8.398	18.48	4.01485	17.4615	35.8735	57.9743	Inv.	S
4	T	B	High	Low	15.622	15.682	31.304	3.00417	17.9933	38.8613	73.6998	Inv.	S
4	T	B	Low	High	0.725	1.136	1.861	4.01485	9.97418	24.0468	43.816	Inv.	S
4	T	B	Low	Low	3.205	3.947	7.152	5.00281	16.9455	34.124	54.0549	Inv.	S
4	T	C	High	High	0.09	0.147	0.237	5.00281	5.47395	9.02501	18.9158	Inv.	S
4	T	C	High	Low	9.732	10.664	20.396	5.98945	9.97418	34.124	62.8028	Inv.	S
4	T	C	Low	High	0.823	1.14	1.963	7.02869	11.0232	25.0281	42.098	Inv.	S
4	T	C	Low	Low	5.781	7.162	12.943	5.98945	14.0132	38.8613	70.1054	Inv.	S
5	H	A	High	High	3.758	6.269	10.027	1.99372	7.02869	33.1155	83.0963	N-inv.	D
5	H	A	High	Low	19.211	25.033	44.244	8.00447	20.9052	79.838	114.434	N-inv.	D
5	H	A	Low	High	4.055	11.227	15.282	4.48169	17.9933	60.9467	114.434	N-inv.	D
5	H	A	Low	Low	14.768	13.131	27.899	6.4883	25.0281	79.0436	116.746	N-inv.	D
5	H	B	High	High	9.444	11.553	20.997	2.50929	15.9586	56.2609	96.5441	N-inv.	D
5	H	B	High	Low	12.748	21.994	34.742	3.49034	20.9052	70.81	113.296	N-inv.	D
5	H	B	Low	High	5.874	13.957	19.831	4.01485	21.9771	68.0335	130.321	N-inv.	D
5	H	B	Low	Low	9.404	25.526	34.93	5.00281	15.9586	70.1054	139.77	N-inv.	D
5	H	C	High	High	15.587	18.651	34.238	11.473	35.8735	70.1054	90.9218	N-inv.	D
5	H	C	High	Low	15.216	18.781	33.997	7.46332	29.9641	80.6404	125.211	N-inv.	D
5	H	C	Low	High	8.107	12.41	20.517	9.97418	20.9052	40.0448	93.6908	N-inv.	D
5	H	C	Low	Low	16.458	20.538	36.996	8.00447	33.1155	97.5144	148.413	N-inv.	D
5	R	B	High	High	11.024	8.363	19.387	3.49034	9.48774	30.8766	60.9467	N-inv.	S
5	R	B	High	Low	19.379	16.84	36.219	5.00281	9.02501	29.9641	64.0715	N-inv.	S
5	R	B	Low	High	0.266	0.416	0.682	1.99372	2.50929	5.98945	27.9383	N-inv.	S
5	R	B	Low	Low	1.684	4.506	6.19	4.01485	5.98945	24.0468	60.9467	N-inv.	S
5	R	C	High	High	0.697	0.574	1.271	4.48169	4.01485	21.9771	42.098	N-inv.	S
5	R	C	High	Low	29.854	26.107	55.961	8.00447	14.0132	42.098	79.838	N-inv.	S
5	R	C	Low	High	2.575	3.363	5.938	3.00417	9.97418	27.9383	56.8263	N-inv.	S
5	R	C	Low	Low	5.724	7.651	13.375	5.98945	9.97418	30.8766	66.0228	N-inv.	S
5	S	A	High	High	0.029	0.621	0.65	2.50929	1.80399	5.98945	43.816	Inv.	D
5	S	A	High	Low	12.662	17.027	29.689	5.00281	1.50682	5.98945	146.936	Inv.	D
5	S	A	Low	High	0.039	0.76	0.799	6.4883	0.501576	1.50682	52.9845	Inv.	D
5	S	A	Low	Low	1.279	3.758	5.037	4.48169	2.50929	6.4883	109.947	Inv.	D
5	S	B	High	Low	26.808	34.054	60.862	7.02869	27.1126	79.838	177.683	Inv.	D
5	S	B	Low	High	4.177	11.554	15.731	5.00281	16.9455	42.098	148.413	Inv.	D
5	S	B	Low	Low	5.061	11.499	16.56	4.48169	11.9413	40.0448	145.474	Inv.	D
5	S	C	High	High	16.544	20.891	37.435	7.02869	25.0281	59.1455	142.594	Inv.	D
5	S	C	High	Low	25.983	29.783	55.766	6.4883	38.0918	79.838	177.683	Inv.	D
5	S	C	Low	High	6.893	13.928	20.821	14.0132	36.9661	72.2404	165.67	Inv.	D
5	S	C	Low	Low	8.035	17.824	25.859	7.46332	29.0785	62.1779	172.431	Inv.	D
5	T	B	High	High	7.354	8.291	15.645	3.49034	18.9158	35.8735	72.2404	Inv.	S
5	T	B	High	Low	10.396	12.071	22.467	4.48169	13.4637	34.124	62.8028	Inv.	S
5	T	B	Low	High	2.933	2.804	5.737	4.01485	15.0293	29.9641	50.907	Inv.	S
5	T	B	Low	Low	4.186	6.067	10.253	6.4883	16.9455	36.9661	68.0335	Inv.	S
5	T	C	High	High	14.214	14.846	29.06	8.49944	24.0468	46.0625	72.9665	Inv.	S
5	T	C	High	Low	13.35	14.179	27.529	8.49944	11.0232	29.0785	106.698	Inv.	S
5	T	C	Low	High	2.232	2.617	4.849	5.47395	12.9358	30.8766	60.9467	Inv.	S
5	T	C	Low	Low	1.163	2.291	3.454	5.98945	12.9358	27.1126	49.899	Inv.	S
6	H	A	High	High	10.814	12.788	23.602	1.99372	11.0232	50.907	114.434	N-inv.	D
6	H	A	High	Low	0.873	2.465	3.338	5.47395	20.0855	75.1886	51.9354	N-inv.	D
6	H	A	Low	High	4.263	8.611	12.874	304.905	15.9586	50.907	114.434	N-inv.	D
6	H	A	Low	Low	12.586	12.277	24.863	3.00417	14.0132	68.7172	160.774	N-inv.	D
6	H	B	High	High	6.283	7.603	13.886	5.47395	16.9455	68.7172	95.5835	N-inv.	D
6	H	B	High	Low	18.32	26.008	44.328	7.02869	29.0785	93.6908	137.003	N-inv.	D
6	H	B	Low	High	1.784	6.348	8.132	2.50929	9.02501	35.8735	111.052	N-inv.	D
6	H	B	Low	Low	12.311	12.735	25.046	4.48169	24.0468	84.7749	135.639	N-inv.	D
6	H	C	High	High	6.576	6.288	12.864	8.00447	18.9158	62.8028	95.5835	N-inv.	D
6	H	C	High	Low	17.919	16.145	34.064	9.02501	16.9455	70.1054	109.947	N-inv.	D
6	H	C	Low	High	2.988	3.636	6.624	7.02869	21.9771	51.9354	92.7586	N-inv.	D
6	H	C	Low	Low	5.194	9.992	15.186	8.49944	24.0468	64.7155	121.51	N-inv.	D
6	R	B	High	High	11.754	8.51	20.264	3.00417	7.46332	32.1367	59.7399	N-inv.	S
6	R	B	High	Low	22.75	16.073	38.823	1	8.00447	35.8735	70.81	N-inv.	S
6	R	B	Low	High	3.342	4.087	7.429	4.01485	8.00447	29.0785	55.1469	N-inv.	S
6	R	B	Low	Low	4.513	5.728	10.241	1.99372	8.00447	30.8766	64.0715	N-inv.	S
6	R	C	High	High	4.486	4.49	8.976	4.48169	12.9358	35.1632	48.9109	N-inv.	S
6	R	C	High	Low	22.496	22.219	44.715	5.98945	11.9413	38.0918	79.838	N-inv.	S
6	R	C	Low	High	3.982	3.595	7.577	3.00417	9.97418	34.124	62.1779	N-inv.	S
6	R	C	Low	Low	6.215	6.483	12.698	6.4883	11.9413	35.8735	72.2404	N-inv.	S
6	S	A	High	High	8.981	11.656	20.637	2.50929	1.99372	9.97418	130.321	Inv.	D
6	S	A	Low	High	0.277	1.037	1.314	6.4883	1.80399	5.00281	66.6863	Inv.	D
6	S	A	Low	Low	0.748	2.252	3	4.48169	2.50929	4.01485	78.2571	Inv.	D
6	S	B	High	High	20.255	28.914	49.169	3.49034	7.46332	50.907	172.431	Inv.	D
6	S	B	High	Low	20.172	28.266	48.438	6.4883	20.9052	49.899	127.74	Inv.	D
6	S	B	Low	Low	3.984	11.881	15.865	5.00281	16.9455	40.8538	151.411	Inv.	D
6	S	C	High	High	17.025	25.816	42.841	5.00281	29.9641	72.2404	157.591	Inv.	D
6	S	C	High	Low	30.875	44.32	75.195	7.46332	21.9771	70.1054	175.915	Inv.	D
6	S	C	Low	High	5.683	11.867	17.55	9.48774	25.0281	51.9354	159.174	Inv.	D
6	S	C	Low	Low	12.331	21.493	33.824	8.49944	27.9383	66.6863	164.022	Inv.	D
6	T	B	High	High	3.577	4.888	8.465	4.48169	14.0132	35.8735	57.9743	Inv.	S
6	T	B	High	Low	17.795	19.82	37.615	3.49034	17.9933	40.0448	68.0335	Inv.	S
6	T	B	Low	High	1.123	0.9492	2.0722	5.47395	11.9413	29.0785	54.0549	Inv.	S
6	T	B	Low	Low	3.988	4.602	8.59	6.4883	18.9158	42.9484	66.0228	Inv.	S
6	T	C	High	High	1.958	1.678	3.636	5.00281	16.9455	34.124	35.1632	Inv.	S
6	T	C	High	Low	8.671	12.842	21.513	8.00447	15.0293	29.0785	56.2609	Inv.	S
6	T	C	Low	High	2.159	2.083	4.242	5.98945	9.48774	19.4919	40.0448	Inv.	S
6	T	C	Low	Low	2.906	4.531	7.437	8.49944	15.0293	32.1367	75.1886	Inv.	S
7	H	A	High	High	15.13	17.411	32.541	3.49034	33.1155	97.5144	126.469	N-inv.	D
7	H	A	High	Low	23.275	23.742	47.017	6.4883	24.0468	84.7749	129.024	N-inv.	D
7	H	A	Low	High	3.653	7.664	11.317	4.01485	25.0281	40.8538	134.29	N-inv.	D
7	H	A	Low	Low	3.448	8.892	12.34	7.46332	33.1155	92.7586	135.639	N-inv.	D
7	H	B	High	High	15.704	18.536	34.24	3.00417	14.0132	57.9743	95.5835	N-inv.	D
7	H	B	High	Low	12.854	16.808	29.662	5.00281	17.9933	79.0436	107.77	N-inv.	D
7	H	B	Low	High	4.247	9.226	13.473	5.00281	33.1155	90.9218	139.77	N-inv.	D
7	H	B	Low	Low	1.08	8.178	9.258	3.00417	18.9158	79.838	145.474	N-inv.	D
7	H	C	High	High	13.742	16.254	29.996	5.47395	18.9158	60.9467	79.0436	N-inv.	D
7	H	C	High	Low	23.011	24.954	47.965	8.00447	30.8766	90.9218	107.77	N-inv.	D
7	H	C	Low	High	2.405	4.694	7.099	6.4883	14.0132	40.8538	90.0171	N-inv.	D
7	H	C	Low	Low	4.436	9.875	14.311	8.49944	29.0785	79.838	109.947	N-inv.	D
7	R	B	High	High	10.521	8.174	18.695	1.99372	16.9455	48.9109	66.0228	N-inv.	S
7	R	B	High	Low	12.492	18.435	30.927	4.01485	17.9933	56.2609	103.544	N-inv.	S
7	R	B	Low	High	2.147	3.214	5.361	4.01485	12.9358	40.0448	64.0715	N-inv.	S
7	R	B	Low	Low	4.339	5.837	10.176	1.99372	11.9413	40.0448	64.0715	N-inv.	S
7	R	C	High	High	16.438	14.431	30.869	7.02869	18.9158	46.9931	72.2404	N-inv.	S
7	R	C	High	Low	0.28	16.604	16.884	6.4883	18.9158	57.9743	68.7172	N-inv.	S
7	R	C	Low	High	2.568	6.291	8.859	6.4883	15.0293	42.098	60.9467	N-inv.	S
7	R	C	Low	Low	3.547	10.888	14.435	5.47395	12.9358	42.098	75.1886	N-inv.	S
7	S	A	High	High	20.234	35.254	55.488	2.50929	3.49034	9.02501	100.484	Inv.	D
7	S	A	High	Low	23.274	34.616	57.89	5.00281	3.49034	8.00447	132.954	Inv.	D
7	S	A	Low	High	4.802	14.164	18.966	6.4883	2.50929	8.00447	75.9443	Inv.	D
7	S	A	Low	Low	7.718	14.317	22.035	4.48169	2.50929	5.98945	102.514	Inv.	D
7	S	B	High	High	18.292	25.674	43.966	2.50929	15.9586	38.8613	141.175	Inv.	D
7	S	B	High	Low	29.883	41.548	71.431	5.00281	25.0281	76.7075	172.431	Inv.	D
7	S	B	Low	High	2.522	6.45	8.972	2.50929	11.473	18.9158	127.74	Inv.	D
7	S	B	Low	Low	7.617	20.114	27.731	2.50929	29.0785	72.2404	181.272	Inv.	D
7	S	C	High	High	13.235	24.084	37.319	9.02501	30.8766	68.7172	148.413	Inv.	D
7	S	C	High	Low	19.136	28.921	48.057	11.473	27.1126	68.0335	122.732	Inv.	D
7	S	C	Low	High	2.284	3.647	5.931	9.02501	33.1155	75.1886	149.905	Inv.	D
7	S	C	Low	Low	9.775	19.368	29.143	5.00281	33.1155	85.6269	170.716	Inv.	D
7	T	B	High	High	5.554	4.978	10.532	5.00281	15.9586	48.9109	60.9467	Inv.	S
7	T	B	High	Low	12.578	10.882	23.46	5.00281	20.9052	56.8263	80.6404	Inv.	S
7	T	B	Low	High	1.274	2.998	4.272	5.00281	23.1039	42.9484	57.9743	Inv.	S
7	T	B	Low	Low	3.496	10.223	13.719	4.01485	16.9455	48.9109	148.413	Inv.	S
7	T	C	High	High	7.063	8.456	15.519	7.46332	20.0855	47.9424	64.0715	Inv.	S
7	T	C	High	Low	9.209	8.042	17.251	6.4883	12.9358	46.0625	117.919	Inv.	S
7	T	C	Low	High	1.241	2.409	3.65	8.00447	18.9158	49.899	92.7586	Inv.	S
7	T	C	Low	Low	4.061	5.066	9.127	6.4883	20.9052	51.9354	78.2571	Inv.	S
8	H	A	High	High	11.286	9.597	20.883	5.98945	23.1039	75.9443	112.168	N-inv.	D
8	H	A	High	Low	15.795	19.087	34.882	5.47395	20.0855	75.1886	121.51	N-inv.	D
8	H	A	Low	High	2.449	7.257	9.706	5.98945	16.9455	55.1469	107.77	N-inv.	D
8	H	B	High	High	21.594	24.678	46.272	6.4883	29.9641	90.0171	130.321	N-inv.	D
8	H	B	High	Low	22.603	27.845	50.448	4.01485	9.02501	59.7399	121.51	N-inv.	D
8	H	B	Low	Low	3.595	11.163	14.758	1.50682	4.48169	25.0281	114.434	N-inv.	D
8	H	C	High	High	12.547	14.086	26.633	9.02501	27.1126	70.1054	97.5144	N-inv.	D
8	H	C	High	Low	18.991	18.282	37.273	9.97418	24.0468	85.6269	131.631	N-inv.	D
8	H	C	Low	High	2.226	4.619	6.845	11.0232	18.9158	47.9424	90.0171	N-inv.	D
8	H	C	Low	Low	3.991	9.02	13.011	8.00447	16.9455	56.8263	120.301	N-inv.	D
8	R	B	High	High	6.793	4.089	10.882	5.47395	9.02501	42.098	68.0335	N-inv.	S
8	R	B	High	Low	19.094	13.416	32.51	5.47395	8.00447	40.0448	84.7749	N-inv.	S
8	R	B	Low	High	3.368	4.602	7.97	4.48169	9.97418	40.0448	62.1779	N-inv.	S
8	R	B	Low	Low	7.1	7.57	14.67	4.48169	9.97418	36.9661	75.1886	N-inv.	S
8	R	C	High	High	8.609	7.895	16.504	4.48169	16.9455	48.9109	75.9443	N-inv.	S
8	R	C	High	Low	21.361	15.199	36.56	3.00417	12.9358	46.0625	80.6404	N-inv.	S
8	R	C	Low	High	2.458	3.69	6.148	4.48169	11.9413	38.0918	78.2571	N-inv.	S
8	R	C	Low	Low	4.809	8.665	13.474	1.80399	12.9358	42.9484	90.9218	N-inv.	S
8	S	A	High	Low	20.965	32.992	53.957	5.00281	18.9158	56.8263	165.67	Inv.	D
8	S	A	Low	High	6.223	14.267	20.49	6.4883	24.0468	55.1469	151.411	Inv.	D
8	S	A	Low	Low	9.638	15.27	24.908	4.48169	14.44	40.8538	138.38	Inv.	D
8	S	B	High	Low	29.055	43.407	72.462	5.00281	32.1367	83.0963	186.793	Inv.	D
8	S	B	Low	High	14.789	33.679	48.468	3.49034	11.473	32.1367	127.74	Inv.	D
8	S	B	Low	Low	2.469	7.373	9.842	6.4883	24.0468	59.1455	162.39	Inv.	D
8	S	C	High	High	14.352	21.741	36.093	7.46332	27.9383	55.1469	122.732	Inv.	D
8	S	C	High	Low	33.111	45.049	78.16	5.00281	2.80107	78.2571	177.683	Inv.	D
8	S	C	Low	High	5.068	13.907	18.975	4.48169	16.9455	36.9661	116.746	Inv.	D
8	S	C	Low	Low	6.433	12.872	19.305	5.00281	20.0855	56.8263	177.683	Inv.	D
8	T	B	High	High	14.215	14.144	28.359	2.50929	25.0281	52.9845	72.2404	Inv.	S
8	T	B	High	Low	10.263	10.021	20.284	5.47395	29.0785	51.9354	42.098	Inv.	S
8	T	B	Low	High	1.566	1.646	3.212	7.46332	9.02501	30.8766	56.8263	Inv.	S
8	T	B	Low	Low	3.537	4.751	8.288	2.80107	20.9052	46.0625	79.0436	Inv.	S
8	T	C	High	High	4.916	4.752	9.668	5.98945	23.1039	38.8613	68.0335	Inv.	S
8	T	C	High	Low	18.944	17.695	36.639	5.47395	15.9586	36.9661	72.2404	Inv.	S
8	T	C	Low	High	1.689	3.541	5.23	7.02869	20.9052	34.124	50.907	Inv.	S
8	T	C	Low	Low	2.772	2.911	5.683	5.98945	11.9413	30.8766	64.0715	Inv.	S
