# Supplementary material for: The complexity underlying invasiveness precludes the identification of invasive traits: A comparative study of invasive and non-invasive heterocarpic Atriplex congeners
Source: PLoS One. 2017 Apr 26;12(4):e0176455. doi: 10.1371/journal.pone.0176455 (PMC5405964; doi:10.1371/journal.pone.0176455)
Supplement: S2 Dataset — (XLSX) [file pone.0176455.s002.xlsx]

## Sheet: List1
Block	Species (i)	Species (j)	Weighed species	Number of plants of species (i) in the pot	Number of plants of species (j) in the pot	Total biomass (g)
1	H	none	H	1	0	15.537		Legend:
1	H	none	H	2	0	7.932
1	H	none	H	2	0	10.812		H= Atriplex hortensis
1	H	none	H	4	0	5.176		S= Atriplex sagittata
1	H	none	H	4	0	7.405		R= Atriplex rosea
1	H	none	H	4	0	2.413		T= Atriplex tatarica
1	H	none	H	4	0	9.78
1	H	none	H	6	0	5.064
1	H	none	H	6	0	4.517
1	H	none	H	6	0	4.467
1	H	none	H	6	0	4.823
1	H	none	H	6	0	3.283
1	H	none	H	6	0	1.233
1	H	none	H	8	0	3.918
1	H	none	H	8	0	2.906
1	H	none	H	8	0	4.857
1	H	none	H	8	0	3.446
1	H	none	H	8	0	1.914
1	H	none	H	8	0	3.186
1	H	none	H	8	0	1.278
1	H	none	H	8	0	2.595
1	R	none	R	1	0	12.914
1	R	none	R	2	0	6.022
1	R	none	R	2	0	7.181
1	R	none	R	4	0	3.18
1	R	none	R	4	0	3.675
1	R	none	R	4	0	4.926
1	R	none	R	4	0	2.859
1	R	none	R	6	0	0.978
1	R	none	R	6	0	2.22
1	R	none	R	6	0	2.471
1	R	none	R	6	0	3.774
1	R	none	R	6	0	4.797
1	R	none	R	6	0	1.239
1	R	none	R	8	0	1.441
1	R	none	R	8	0	3.043
1	R	none	R	8	0	2.287
1	R	none	R	8	0	1.975
1	R	none	R	8	0	2.231
1	R	none	R	8	0	1.852
1	R	none	R	8	0	1.419
1	R	none	R	8	0	0.955
1	S	none	S	1	0	20.983
1	S	none	S	2	0	8.816
1	S	none	S	2	0	23.097
1	S	none	S	4	0	1.38
1	S	none	S	4	0	1.165
1	S	none	S	4	0	0.541
1	S	none	S	4	0	1.143
1	S	none	S	6	0	6.018
1	S	none	S	6	0	8.496
1	S	none	S	6	0	4.108
1	S	none	S	6	0	4.929
1	S	none	S	6	0	2.498
1	S	none	S	6	0	8.811
1	S	none	S	8	0	4.966
1	S	none	S	8	0	6.312
1	S	none	S	8	0	3.701
1	S	none	S	8	0	4.997
1	S	none	S	8	0	0.753
1	S	none	S	8	0	1.066
1	S	none	S	8	0	2.182
1	S	none	S	8	0	1.825
1	S	H	H	2	6	2.645
1	S	H	H	2	6	8.604
1	S	H	H	2	6	7.225
1	S	H	H	2	6	3.903
1	S	H	H	2	6	2.736
1	S	H	H	2	6	3.521
1	S	H	H	2	6	7.039
1	S	H	S	2	6	2.803
1	S	H	S	2	6	0.924
1	S	H	H	4	4	3.281
1	S	H	H	4	4	3.228
1	S	H	H	4	4	3.422
1	S	H	H	4	4	4.549
1	S	H	S	4	4	5.303
1	S	H	S	4	4	4.766
1	S	H	S	4	4	5.461
1	S	H	S	4	4	3.377
1	S	H	H	6	2	7.42
1	S	H	S	6	2	2.115
1	S	H	S	6	2	1.608
1	S	H	S	6	2	4.512
1	S	H	S	6	2	3.123
1	S	H	S	6	2	3.682
1	S	H	S	6	2	1.409
1	T	none	T	1	0	9.304
1	T	none	T	2	0	6.465
1	T	none	T	2	0	9.233
1	T	none	T	4	0	1.958
1	T	none	T	4	0	1.733
1	T	none	T	4	0	4.972
1	T	none	T	4	0	2.976
1	T	none	T	6	0	3.056
1	T	none	T	6	0	3.976
1	T	none	T	6	0	2.27
1	T	none	T	6	0	1.092
1	T	none	T	6	0	3.603
1	T	none	T	6	0	0.477
1	T	none	T	8	0	1.56
1	T	none	T	8	0	1.366
1	T	none	T	8	0	1.308
1	T	none	T	8	0	0.319
1	T	none	T	8	0	1.193
1	T	none	T	8	0	0.65
1	T	none	T	8	0	0.818
1	T	none	T	8	0	3.345
1	T	R	R	2	6	2.556
1	T	R	R	2	6	1.092
1	T	R	R	2	6	1.01
1	T	R	R	2	6	1.659
1	T	R	R	2	6	1.564
1	T	R	R	2	6	1.376
1	T	R	T	2	6	4.475
1	T	R	T	2	6	3.861
1	T	R	R	4	4	1.919
1	T	R	R	4	4	1.832
1	T	R	R	4	4	1.595
1	T	R	R	4	4	0.716
1	T	R	T	4	4	2.678
1	T	R	T	4	4	1.788
1	T	R	T	4	4	0.763
1	T	R	T	4	4	0.519
1	T	R	R	6	2	1.403
1	T	R	R	6	2	0.562
1	T	R	T	6	2	1.632
1	T	R	T	6	2	2.048
1	T	R	T	6	2	1.184
1	T	R	T	6	2	0.62
1	T	R	T	6	2	0.158
1	T	R	T	6	2	0.069
2	H	none	H	1	0	26.842
2	H	none	H	2	0	6.672
2	H	none	H	2	0	12.562
2	H	none	H	4	0	4.863
2	H	none	H	4	0	8.263
2	H	none	H	4	0	7.057
2	H	none	H	4	0	3.146
2	H	none	H	6	0	3.972
2	H	none	H	6	0	3.769
2	H	none	H	6	0	1.498
2	H	none	H	6	0	5.665
2	H	none	H	6	0	5.482
2	H	none	H	6	0	5.332
2	H	none	H	8	0	3.486
2	H	none	H	8	0	2.168
2	H	none	H	8	0	2.581
2	H	none	H	8	0	2.022
2	H	none	H	8	0	1.867
2	H	none	H	8	0	4.66
2	H	none	H	8	0	5.824
2	H	none	H	8	0	3.429
2	R	none	R	1	0	8.72
2	R	none	R	2	0	6.996
2	R	none	R	2	0	7.611
2	R	none	R	4	0	1.266
2	R	none	R	4	0	4.97
2	R	none	R	4	0	1.642
2	R	none	R	4	0	4.276
2	R	none	R	6	0	2.979
2	R	none	R	6	0	3.103
2	R	none	R	6	0	3.406
2	R	none	R	6	0	3.826
2	R	none	R	6	0	1.132
2	R	none	R	6	0	0.801
2	R	none	R	8	0	1.365
2	R	none	R	8	0	1.039
2	R	none	R	8	0	1.826
2	R	none	R	8	0	1.167
2	R	none	R	8	0	0.732
2	R	none	R	8	0	2.397
2	R	none	R	8	0	7.168
2	R	none	R	8	0	0.199
2	S	none	S	1	0	34.468
2	S	none	S	2	0	20.277
2	S	none	S	2	0	18.905
2	S	none	S	4	0	3.674
2	S	none	S	4	0	5.87
2	S	none	S	4	0	7.839
2	S	none	S	4	0	11.515
2	S	none	S	6	0	3.293
2	S	none	S	6	0	10.075
2	S	none	S	6	0	6.832
2	S	none	S	6	0	2.821
2	S	none	S	6	0	1.674
2	S	none	S	6	0	5.08
2	S	none	S	8	0	2.811
2	S	none	S	8	0	5.038
2	S	none	S	8	0	7.057
2	S	none	S	8	0	3.452
2	S	none	S	8	0	5.788
2	S	none	S	8	0	4.996
2	S	none	S	8	0	3.974
2	S	none	S	8	0	0.948
2	S	H	H	2	6	3.524
2	S	H	H	2	6	1.332
2	S	H	H	2	6	2.368
2	S	H	H	2	6	2.088
2	S	H	H	2	6	2.262
2	S	H	H	2	6	1.474
2	S	H	S	2	6	8.106
2	S	H	S	2	6	8.937
2	S	H	H	4	4	1.553
2	S	H	H	4	4	2.828
2	S	H	H	4	4	3.822
2	S	H	H	4	4	1.756
2	S	H	S	4	4	3.703
2	S	H	S	4	4	6.251
2	S	H	S	4	4	1.935
2	S	H	S	4	4	3.081
2	S	H	H	6	2	1.733
2	S	H	H	6	2	3.452
2	S	H	S	6	2	8.717
2	S	H	S	6	2	3.172
2	S	H	S	6	2	5.626
2	S	H	S	6	2	3.758
2	S	H	S	6	2	1.694
2	S	H	S	6	2	1.835
2	T	none	T	1	0	19.029
2	T	none	T	2	0	11.486
2	T	none	T	2	0	2.541
2	T	none	T	4	0	2.359
2	T	none	T	4	0	2.669
2	T	none	T	4	0	2.64
2	T	none	T	4	0	1.123
2	T	none	T	6	0	2.647
2	T	none	T	6	0	6.527
2	T	none	T	6	0	2.389
2	T	none	T	6	0	3.896
2	T	none	T	6	0	1.225
2	T	none	T	6	0	0.916
2	T	none	T	8	0	4.146
2	T	none	T	8	0	1.148
2	T	none	T	8	0	1.237
2	T	none	T	8	0	1.028
2	T	none	T	8	0	4.034
2	T	none	T	8	0	2.381
2	T	none	T	8	0	1.288
2	T	none	T	8	0	0.882
2	T	R	R	2	6	0.202
2	T	R	R	2	6	1.303
2	T	R	R	2	6	1.049
2	T	R	R	2	6	1.535
2	T	R	R	2	6	1.071
2	T	R	R	2	6	0.603
2	T	R	T	2	6	5.054
2	T	R	T	2	6	1.329
2	T	R	R	4	4	2.161
2	T	R	R	4	4	1.063
2	T	R	R	4	4	3.136
2	T	R	R	4	4	0.245
2	T	R	T	4	4	4.518
2	T	R	T	4	4	5.421
2	T	R	T	4	4	2.351
2	T	R	T	4	4	0.742
2	T	R	R	6	2	0.93
2	T	R	R	6	2	1.055
2	T	R	T	6	2	1.24
2	T	R	T	6	2	2.042
2	T	R	T	6	2	1.847
2	T	R	T	6	2	1.144
2	T	R	T	6	2	1.599
3	H	none	H	1	0	23.729
3	H	none	H	2	0	10.968
3	H	none	H	2	0	9.691
3	H	none	H	4	0	9.005
3	H	none	H	4	0	8.428
3	H	none	H	4	0	3.664
3	H	none	H	4	0	10.706
3	H	none	H	6	0	3.511
3	H	none	H	6	0	2.635
3	H	none	H	6	0	6.599
3	H	none	H	6	0	3.508
3	H	none	H	6	0	1.897
3	H	none	H	6	0	5.445
3	H	none	H	8	0	3.119
3	H	none	H	8	0	2.322
3	H	none	H	8	0	2.718
3	H	none	H	8	0	5.543
3	H	none	H	8	0	4.173
3	H	none	H	8	0	5.038
3	H	none	H	8	0	2.43
3	H	none	H	8	0	1.185
3	R	none	R	1	0	14.227
3	R	none	R	2	0	9.138
3	R	none	R	2	0	15.351
3	R	none	R	4	0	7.338
3	R	none	R	4	0	4.623
3	R	none	R	4	0	3.648
3	R	none	R	4	0	6.781
3	R	none	R	6	0	3.558
3	R	none	R	6	0	3.678
3	R	none	R	6	0	8.742
3	R	none	R	6	0	7.164
3	R	none	R	6	0	7.093
3	R	none	R	6	0	6.441
3	R	none	R	8	0	1.573
3	R	none	R	8	0	3.216
3	R	none	R	8	0	4.795
3	R	none	R	8	0	0.746
3	R	none	R	8	0	1.654
3	R	none	R	8	0	2.708
3	R	none	R	8	0	1.372
3	R	none	R	8	0	3.081
3	S	none	S	1	0	31.524
3	S	none	S	2	0	5.256
3	S	none	S	2	0	17.966
3	S	none	S	4	0	2.578
3	S	none	S	4	0	4.876
3	S	none	S	4	0	10.792
3	S	none	S	4	0	2.614
3	S	none	S	6	0	8.391
3	S	none	S	6	0	4.409
3	S	none	S	6	0	9.084
3	S	none	S	6	0	1.631
3	S	none	S	6	0	5.614
3	S	none	S	6	0	4.407
3	S	none	S	8	0	7.015
3	S	none	S	8	0	2.884
3	S	none	S	8	0	3.88
3	S	none	S	8	0	3.251
3	S	none	S	8	0	4.062
3	S	none	S	8	0	3.311
3	S	none	S	8	0	2.687
3	S	none	S	8	0	5.805
3	S	H	H	2	6	4.399
3	S	H	H	2	6	3.143
3	S	H	H	2	6	1.785
3	S	H	H	2	6	1.276
3	S	H	H	2	6	4.337
3	S	H	H	2	6	2.072
3	S	H	S	2	6	0.967
3	S	H	S	2	6	2.931
3	S	H	H	4	4	1.407
3	S	H	H	4	4	6.445
3	S	H	H	4	4	4.524
3	S	H	H	4	4	4.025
3	S	H	S	4	4	1.442
3	S	H	S	4	4	4.403
3	S	H	S	4	4	1.334
3	S	H	S	4	4	1.718
3	S	H	H	6	2	3.285
3	S	H	H	6	2	8.663
3	S	H	S	6	2	2.12
3	S	H	S	6	2	7.643
3	S	H	S	6	2	1.303
3	S	H	S	6	2	1.841
3	S	H	S	6	2	3.934
3	S	H	S	6	2	1.547
3	T	none	T	1	0	12.823
3	T	none	T	2	0	5.788
3	T	none	T	2	0	8.564
3	T	none	T	4	0	4.157
3	T	none	T	4	0	5.033
3	T	none	T	4	0	7.051
3	T	none	T	4	0	0.422
3	T	none	T	6	0	2.133
3	T	none	T	6	0	1.586
3	T	none	T	6	0	4.244
3	T	none	T	6	0	1.691
3	T	none	T	6	0	9.105
3	T	none	T	6	0	0.614
3	T	none	T	8	0	0.956
3	T	none	T	8	0	1.834
3	T	none	T	8	0	0.886
3	T	none	T	8	0	2.929
3	T	none	T	8	0	3.703
3	T	none	T	8	0	5.797
3	T	none	T	8	0	2.618
3	T	none	T	8	0	1.404
3	T	R	R	2	6	1.653
3	T	R	R	2	6	3.715
3	T	R	R	2	6	2.948
3	T	R	R	2	6	2.189
3	T	R	R	2	6	1.348
3	T	R	R	2	6	2.529
3	T	R	T	2	6	2.489
3	T	R	T	2	6	4.755
3	T	R	R	4	4	1.862
3	T	R	R	4	4	1.672
3	T	R	R	4	4	1.203
3	T	R	R	4	4	0.846
3	T	R	T	4	4	1.513
3	T	R	T	4	4	5.735
3	T	R	T	4	4	5.379
3	T	R	T	4	4	0.456
3	T	R	R	6	2	4.012
3	T	R	R	6	2	3.064
3	T	R	T	6	2	2.75
3	T	R	T	6	2	0.83
3	T	R	T	6	2	4.378
3	T	R	T	6	2	2.096
3	T	R	T	6	2	3.05
3	T	R	T	6	2	1.275
4	H	none	H	1	0	24.593
4	H	none	H	2	0	13.84
4	H	none	H	2	0	8.365
4	H	none	H	4	0	8.878
4	H	none	H	4	0	18.271
4	H	none	H	4	0	6.492
4	H	none	H	4	0	2.141
4	H	none	H	6	0	3.518
4	H	none	H	6	0	7.779
4	H	none	H	6	0	2.805
4	H	none	H	6	0	8.723
4	H	none	H	6	0	4.813
4	H	none	H	6	0	4.022
4	H	none	H	8	0	1.683
4	H	none	H	8	0	2.753
4	H	none	H	8	0	3.206
4	H	none	H	8	0	1.231
4	H	none	H	8	0	6.412
4	H	none	H	8	0	2.432
4	H	none	H	8	0	1.215
4	H	none	H	8	0	2.66
4	R	none	R	1	0	2.176
4	R	none	R	2	0	4.854
4	R	none	R	2	0	4.425
4	R	none	R	4	0	5.618
4	R	none	R	4	0	5.278
4	R	none	R	4	0	4.774
4	R	none	R	4	0	5.759
4	R	none	R	6	0	2.539
4	R	none	R	6	0	2.009
4	R	none	R	6	0	1.396
4	R	none	R	6	0	3.392
4	R	none	R	6	0	2.869
4	R	none	R	6	0	0.682
4	R	none	R	8	0	0.871
4	R	none	R	8	0	1.205
4	R	none	R	8	0	2.488
4	R	none	R	8	0	0.966
4	R	none	R	8	0	1.236
4	R	none	R	8	0	3.766
4	R	none	R	8	0	2.594
4	R	none	R	8	0	3.036
4	S	none	S	1	0	20.577
4	S	none	S	2	0	5.614
4	S	none	S	2	0	19.429
4	S	none	S	4	0	5.04
4	S	none	S	4	0	7.048
4	S	none	S	4	0	7.255
4	S	none	S	4	0	14.939
4	S	none	S	6	0	3.535
4	S	none	S	6	0	7.664
4	S	none	S	6	0	10.865
4	S	none	S	6	0	4.583
4	S	none	S	6	0	4.212
4	S	none	S	6	0	7.356
4	S	none	S	8	0	2.612
4	S	none	S	8	0	5.854
4	S	none	S	8	0	3.759
4	S	none	S	8	0	4.765
4	S	none	S	8	0	9.331
4	S	none	S	8	0	2.828
4	S	none	S	8	0	3.906
4	S	none	S	8	0	3.208
4	S	H	H	2	6	3.765
4	S	H	H	2	6	3.355
4	S	H	H	2	6	1.983
4	S	H	H	2	6	4.662
4	S	H	H	2	6	6.932
4	S	H	H	2	6	3.85
4	S	H	S	2	6	0.867
4	S	H	S	2	6	0.524
4	S	H	H	4	4	2.124
4	S	H	H	4	4	5.23
4	S	H	H	4	4	4.025
4	S	H	H	4	4	4.744
4	S	H	S	4	4	2.396
4	S	H	S	4	4	2.748
4	S	H	S	4	4	4.076
4	S	H	S	4	4	1.25
4	S	H	H	6	2	10.632
4	S	H	H	6	2	3.616
4	S	H	S	6	2	6.661
4	S	H	S	6	2	1.354
4	S	H	S	6	2	2.089
4	S	H	S	6	2	2.011
4	S	H	S	6	2	0.532
4	S	H	S	6	2	4.011
4	T	none	T	1	0	11.825
4	T	none	T	2	0	10.869
4	T	none	T	2	0	8.995
4	T	none	T	4	0	4.511
4	T	none	T	4	0	4.392
4	T	none	T	4	0	0.892
4	T	none	T	4	0	0.882
4	T	none	T	6	0	1.17
4	T	none	T	6	0	3.784
4	T	none	T	6	0	4.318
4	T	none	T	6	0	1.835
4	T	none	T	6	0	0.591
4	T	none	T	6	0	0.408
4	T	none	T	8	0	3.246
4	T	none	T	8	0	3.388
4	T	none	T	8	0	1.948
4	T	none	T	8	0	1.904
4	T	none	T	8	0	3.758
4	T	none	T	8	0	1.625
4	T	none	T	8	0	3.802
4	T	none	T	8	0	1.757
4	T	R	R	2	6	2.609
4	T	R	R	2	6	2.482
4	T	R	R	2	6	4.245
4	T	R	R	2	6	4.034
4	T	R	R	2	6	2.349
4	T	R	R	2	6	4.132
4	T	R	T	2	6	2.907
4	T	R	T	2	6	5.974
4	T	R	R	4	4	2.985
4	T	R	R	4	4	1.532
4	T	R	R	4	4	0.608
4	T	R	R	4	4	2.307
4	T	R	T	4	4	0.985
4	T	R	T	4	4	1.881
4	T	R	T	4	4	1.898
4	T	R	T	4	4	0.267
4	T	R	R	6	2	3.295
4	T	R	R	6	2	2.322
4	T	R	T	6	2	3.605
4	T	R	T	6	2	4.837
4	T	R	T	6	2	1.739
4	T	R	T	6	2	1.877
4	T	R	T	6	2	0.993
4	T	R	T	6	2	1.692
5	H	none	H	1	0	30.757
5	H	none	H	2	0	20.497
5	H	none	H	2	0	7.126
5	H	none	H	4	0	3.892
5	H	none	H	4	0	7.073
5	H	none	H	4	0	4.215
5	H	none	H	4	0	9.322
5	H	none	H	6	0	6.761
5	H	none	H	6	0	5.65
5	H	none	H	6	0	2.637
5	H	none	H	6	0	4.464
5	H	none	H	6	0	5.235
5	H	none	H	6	0	4.024
5	H	none	H	8	0	4.544
5	H	none	H	8	0	2.197
5	H	none	H	8	0	8.809
5	H	none	H	8	0	1.957
5	H	none	H	8	0	2.793
5	H	none	H	8	0	5.032
5	H	none	H	8	0	5.375
5	H	none	H	8	0	3.054
5	R	none	R	1	0	3.447
5	R	none	R	2	0	4.046
5	R	none	R	2	0	4.752
5	R	none	R	4	0	5.778
5	R	none	R	4	0	3.892
5	R	none	R	4	0	1.23
5	R	none	R	4	0	3.915
5	R	none	R	6	0	3.171
5	R	none	R	6	0	1.495
5	R	none	R	6	0	4.43
5	R	none	R	6	0	4.56
5	R	none	R	6	0	2.948
5	R	none	R	6	0	2.79
5	R	none	R	8	0	3.314
5	R	none	R	8	0	2.418
5	R	none	R	8	0	5.073
5	R	none	R	8	0	2.365
5	R	none	R	8	0	2.496
5	R	none	R	8	0	1.37
5	R	none	R	8	0	4.097
5	R	none	R	8	0	4.933
5	S	none	S	1	0	33.828
5	S	none	S	2	0	14.243
5	S	none	S	2	0	18.196
5	S	none	S	4	0	4.869
5	S	none	S	4	0	6.584
5	S	none	S	4	0	9.702
5	S	none	S	4	0	11.493
5	S	none	S	6	0	12.583
5	S	none	S	6	0	6.402
5	S	none	S	6	0	5.53
5	S	none	S	6	0	14.057
5	S	none	S	6	0	4.083
5	S	none	S	6	0	0.404
5	S	none	S	8	0	7.112
5	S	none	S	8	0	5.015
5	S	none	S	8	0	5.749
5	S	none	S	8	0	5.64
5	S	none	S	8	0	3.211
5	S	none	S	8	0	4.895
5	S	none	S	8	0	4.459
5	S	none	S	8	0	6.014
5	S	H	H	2	6	0.368
5	S	H	H	2	6	2.932
5	S	H	H	2	6	3.537
5	S	H	H	2	6	2.657
5	S	H	H	2	6	2.784
5	S	H	H	2	6	1.403
5	S	H	H	2	6	2.718
5	S	H	S	2	6	0.878
5	S	H	S	2	6	2.808
5	S	H	H	4	4	7.275
5	S	H	H	4	4	3.971
5	S	H	H	4	4	5.563
5	S	H	H	4	4	3.826
5	S	H	S	4	4	1.882
5	S	H	S	4	4	1.084
5	S	H	S	4	4	1.006
5	S	H	S	4	4	1.62
5	S	H	H	6	2	6.608
5	S	H	H	6	2	10.147
5	S	H	S	6	2	1.262
5	S	H	S	6	2	0.977
5	S	H	S	6	2	5.77
5	S	H	S	6	2	3.681
5	S	H	S	6	2	3.876
5	S	H	S	6	2	2.151
5	T	none	T	1	0	12.542
5	T	none	T	2	0	5.567
5	T	none	T	2	0	7.444
5	T	none	T	4	0	3.255
5	T	none	T	4	0	1.835
5	T	none	T	4	0	2.752
5	T	none	T	4	0	3.38
5	T	none	T	6	0	1.644
5	T	none	T	6	0	3.274
5	T	none	T	6	0	2.004
5	T	none	T	6	0	4.529
5	T	none	T	6	0	3.775
5	T	none	T	6	0	1.818
5	T	none	T	8	0	0.713
5	T	none	T	8	0	1.149
5	T	none	T	8	0	3.357
5	T	none	T	8	0	2.289
5	T	none	T	8	0	2.645
5	T	none	T	8	0	1.323
5	T	none	T	8	0	4.745
5	T	R	R	2	6	0.695
5	T	R	R	2	6	2.856
5	T	R	R	2	6	0.861
5	T	R	R	2	6	5.296
5	T	R	R	2	6	4.023
5	T	R	R	2	6	1.941
5	T	R	T	2	6	2.018
5	T	R	T	2	6	4.315
5	T	R	R	4	4	1.708
5	T	R	R	4	4	1.372
5	T	R	R	4	4	1.728
5	T	R	R	4	4	1.493
5	T	R	T	4	4	0.476
5	T	R	T	4	4	3.804
5	T	R	T	4	4	4.971
5	T	R	T	4	4	2.976
5	T	R	R	6	2	3.307
5	T	R	R	6	2	1.656
5	T	R	T	6	2	5.423
5	T	R	T	6	2	1.469
5	T	R	T	6	2	2.717
5	T	R	T	6	2	3.124
5	T	R	T	6	2	1.045
5	T	R	T	6	2	2.188
6	H	none	H	1	0	25.658
6	H	none	H	2	0	0.699
6	H	none	H	2	0	5.682
6	H	none	H	4	0	5.245
6	H	none	H	4	0	6.583
6	H	none	H	4	0	7.281
6	H	none	H	4	0	5.994
6	H	none	H	6	0	2.225
6	H	none	H	6	0	2.689
6	H	none	H	6	0	4.461
6	H	none	H	6	0	7.059
6	H	none	H	6	0	7.868
6	H	none	H	6	0	2.696
6	H	none	H	8	0	3.377
6	H	none	H	8	0	1.945
6	H	none	H	8	0	4.56
6	H	none	H	8	0	7.883
6	H	none	H	8	0	5.767
6	H	none	H	8	0	1.491
6	H	none	H	8	0	1.97
6	H	none	H	8	0	1.751
6	H	S	H	2	6	7.947
6	H	S	H	2	6	2.341
6	H	S	S	2	6	4.126
6	H	S	S	2	6	4.154
6	H	S	S	2	6	1.844
6	H	S	S	2	6	1.178
6	H	S	S	2	6	0.547
6	H	S	S	2	6	0.344
6	H	S	H	4	4	3.889
6	H	S	H	4	4	6.3
6	H	S	H	4	4	3.592
6	H	S	H	4	4	6.27
6	H	S	S	4	4	2.069
6	H	S	S	4	4	1.372
6	H	S	S	4	4	0.807
6	H	S	S	4	4	1.502
6	H	S	H	6	2	7.623
6	H	S	H	6	2	1.502
6	H	S	H	6	2	1.877
6	H	S	H	6	2	3.328
6	H	S	H	6	2	4.146
6	H	S	S	6	2	1.831
6	H	S	S	6	2	3.344
6	R	none	R	1	0	22.846
6	R	none	R	2	0	3.062
6	R	none	R	2	0	17.281
6	R	none	R	4	0	3.036
6	R	none	R	4	0	3.034
6	R	none	R	4	0	5.183
6	R	none	R	4	0	5.79
6	R	none	R	6	0	3.526
6	R	none	R	6	0	2.087
6	R	none	R	6	0	6.578
6	R	none	R	6	0	1.649
6	R	none	R	6	0	1.217
6	R	none	R	6	0	3.256
6	R	none	R	8	0	1.129
6	R	none	R	8	0	2.508
6	R	none	R	8	0	2.234
6	R	none	R	8	0	2.821
6	R	none	R	8	0	2.276
6	R	none	R	8	0	3.618
6	R	none	R	8	0	3.593
6	R	none	R	8	0	1.279
6	S	none	S	1	0	26.772
6	S	none	S	2	0	11.235
6	S	none	S	2	0	8.513
6	S	none	S	4	0	7.097
6	S	none	S	4	0	7.083
6	S	none	S	4	0	15.222
6	S	none	S	4	0	5.842
6	S	none	S	6	0	7.714
6	S	none	S	6	0	6.391
6	S	none	S	6	0	5.137
6	S	none	S	6	0	2.595
6	S	none	S	6	0	6.348
6	S	none	S	6	0	6.76
6	S	none	S	8	0	4.969
6	S	none	S	8	0	4.903
6	S	none	S	8	0	3.915
6	S	none	S	8	0	6.957
6	S	none	S	8	0	4.903
6	S	none	S	8	0	0.937
6	S	none	S	8	0	4.059
6	S	none	S	8	0	2.287
6	T	none	T	1	0	24.876
6	T	none	T	2	0	12.803
6	T	none	T	2	0	1.911
6	T	none	T	4	0	2.485
6	T	none	T	4	0	3.463
6	T	none	T	4	0	16.961
6	T	none	T	4	0	3.475
6	T	none	T	6	0	0.675
6	T	none	T	6	0	6.358
6	T	none	T	6	0	4.205
6	T	none	T	6	0	2.576
6	T	none	T	6	0	3.904
6	T	none	T	6	0	4.878
6	T	none	T	8	0	3.948
6	T	none	T	8	0	2.727
6	T	none	T	8	0	1.05
6	T	none	T	8	0	1.386
6	T	none	T	8	0	0.56
6	T	none	T	8	0	1.8
6	T	none	T	8	0	4.513
6	T	none	T	8	0	1.198
6	T	R	R	2	6	4.683
6	T	R	R	2	6	2.353
6	T	R	R	2	6	1.804
6	T	R	R	2	6	1.981
6	T	R	R	2	6	0.546
6	T	R	R	2	6	2.762
6	T	R	T	2	6	3.845
6	T	R	T	2	6	1.582
6	T	R	R	4	4	1.272
6	T	R	R	4	4	1.11
6	T	R	R	4	4	1.7
6	T	R	R	4	4	0.856
6	T	R	T	4	4	5.594
6	T	R	T	4	4	0.639
6	T	R	T	4	4	1.592
6	T	R	T	4	4	0.933
6	T	R	R	6	2	6.602
6	T	R	R	6	2	1.108
6	T	R	T	6	2	0.784
6	T	R	T	6	2	0.424
6	T	R	T	6	2	1.747
6	T	R	T	6	2	1.674
6	T	R	T	6	2	0.636
6	T	R	T	6	2	2.913
